# Supplementary material for: Sam68/KHDRBS1 is critical for colon tumorigenesis by regulating genotoxic stress-induced NF-κB activation
Source: eLife. 2016 Jul 25;5:e15018. doi: 10.7554/eLife.15018 (PMC4959885; doi:10.7554/eLife.15018)
Supplement: Figure 5—source data 1. — Listed are the metadata of the surgical CRC and polyp from human patients, which have been used for this research. NA, not available. DOI: http://dx.doi.org/10.7554/eLife.15018.017 [file elife-15018-fig5-data1.xlsx]

## Sheet: Sheet1
Surgical CRC and Polyp metadata
Patient ID	Patient Type	Age	Sex	Race	Tumor Site	Biofilm	Stage	Size (mm)	Histology
3972	Surgical CRC	78	M	Caucasian	Cecum	Yes	3	40	Adenocarcinoma
3979	Surgical CRC	77	F	African American	Cecum	Yes	3	35	Adenocarcinoma
3728	Surgical CRC	69	M	Caucasian	Ascending	Yes	1	87	Adenocarcinoma
3731	Surgical CRC	74	M	Caucasian	Ascending	Yes	2	30	Adenocarcinoma
3753	Surgical CRC	49	F	African American	Ascending	Yes	4	47	Mucinous Adenocarcinoma
3762	Surgical CRC	73	M	Caucasian	Ascending	Yes	4	54	Adenocarcinoma
3763	Surgical CRC	66	F	Caucasian	Ascending	Yes	2	30	Adenocarcinoma
3764	Surgical CRC	59	F	Caucasian	Ascending	Yes	4	22	Adenocarcinoma
3776	Surgical Polyp	84	F	Caucasian	Ascending	Yes	NA	35	Tubular adenoma-no dysplasia
3769	Surgical CRC	78	F	African American	Splenic Flexure	No	3	60	Adenocarcinoma
3992	Surgical CRC	91	F	Caucasian	Splenic Flexure	Yes	2	45	Adenocarcinoma
3988	Surgical CRC	48	M	Caucasian	Descending	No	1	35	Mucinous Adenocarcinoma
3766	Surgical CRC	56	F	Caucasian	Sigmoid	No	4	55	Adenocarcinoma
3977	Surgical CRC	38	F	Caucasian	Sigmoid	No	1	50	Adenocarcinoma
3760	Surgical CRC	29	F	Caucasian	Rectosigmoid	No	2	80	Adenocarcinoma
3735	Surgical CRC	64	M	Caucasian	Rectum	No	3	70	Adenocarcinoma
3214	Surgical CRC	70	M	Caucasian	Rectosigmoid	NA	3B	35	Adenocarcinoma
3231	Surgical CRC	51	F	Caucasian	Descending	NA	3B	70	Adenocarcinoma
3421	Surgical CRC	53	F	Caucasian	Cecum	NA	2A	61	Adenocarcinoma
3436	Surgical CRC	48	M	African American	Cecum	NA	3B	45	Adenocarcinoma
3749	Surgical CRC	39	M	Caucasian	Sigmoid	No	3	50	Adenocarcinoma
3756	Surgical CRC	54	M	Caucasian	Sigmoid	Yes	4	45	Adenocarcinoma
